# Supplementary material for: Drivers of Three Most Charismatic Mammalian Species Distribution across a Multiple-Use Tropical Forest Landscape of Sumatra, Indonesia
Source: Animals (Basel). 2022 Oct 10;12(19):2722. doi: 10.3390/ani12192722 (PMC9559281; doi:10.3390/ani12192722)
Supplement: Supplementary file 1 [file animals-12-02722-s001.zip]

Archive with 1 entries (1 files):
- animals-1938412-supplementary.pdf
